# Supplementary material for: Strategy to Identify Infants with Hypoxic Ischemic Encephalopathy for Therapeutic Hypothermia—A Retrospective Audit
Source: Children (Basel). 2025 Jul 7;12(7):892. doi: 10.3390/children12070892 (PMC12294090; doi:10.3390/children12070892)
Supplement: Supplementary file 1 [file children-12-00892-s001.zip]

Archive with 1 entries (1 files):
- children-3706039-supplementary.pdf
